# Supplementary material for: TNF-α Increases IP-10 Expression in MCF-7 Breast Cancer Cells via Activation of the JNK/c-Jun Pathways
Source: Biomolecules. 2021 Sep 13;11(9):1355. doi: 10.3390/biom11091355 (PMC8464892; doi:10.3390/biom11091355)
Supplement: Supplementary file 1 [file biomolecules-11-01355-s001.zip]

Archive with 1 entries (1 files):
- biomolecules-1339654-supplementary.pdf
